# Supplementary material for: Uptake of Biotin by Chlamydia Spp. through the Use of a Bacterial Transporter (BioY) and a Host-Cell Transporter (SMVT)
Source: PLoS One. 2012 Sep 27;7(9):e46052. doi: 10.1371/journal.pone.0046052 (PMC3459881; doi:10.1371/journal.pone.0046052)
Supplement: Table S2 — K(m) and V(max) values for bacterial biotin transporters. (XLSX) [file pone.0046052.s011.xlsx]

## Sheet: Table S2.
Gene Source	Gene	Expression Background	K(m), nM	V(max), pmol x min-1 x mg -1	Reference
R. capsulatus	bioY	E. coli S1039	250	60	24
R. capsulatus	bioYMN	E. coli S1039	5	6	24
S. meliloti	bioYMN	S. meliloti	2.2	4.7	38
C. glutamicum	bioYMN	C. glutamicum	60-77	1.3-8.4	37
C. trachomatis 434/Bu	bioY	E. coli BL21	3.35	55.1	This study
E. coli K12	unknown	E. coli	50	7	83
E. coli Y	unknown	E. coli	140	6	25
E. coli BL21	unknown	E. coli	47	9.7	This study
